# Supplementary material for: High clutch failure rate due to unpredictable rainfall for an ephemeral pool-breeding frog
Source: Oecologia. 2022 Mar 5;198(3):699–710. doi: 10.1007/s00442-022-05139-2 (PMC8956532; doi:10.1007/s00442-022-05139-2)
Supplement: Supplementary file 1 — Supplementary file1 (XLSX 117 KB) [file 442_2022_5139_MOESM1_ESM.xlsx]

## Sheet: Title page
High clutch failure rate due to unpredictable rainfall for an ephemeral pool-breeding frog
John Gould 1, John Clulow 1 & Simon Clulow 2
1 School of Environmental and Life Sciences, University of Newcastle, Callaghan, 2308 NSW, Australia
2 Centre for Conservation Ecology & Genomics, Institute for Applied Ecology, University of Canberra, Bruce, ACT 2617, Australia
Correspondence
john.gould@uon.edu.au

## Sheet: Spawn summary
			Pond	Spawn name	Reason for spawn failure	No. days tadpoles seen	Egg + tadpole survival length (days)	Survive 18 days	Survive 25 days	Season	Creation
			19	W19-s3	pond dry up	0	4	0	0	one	2015-10-12
			19	W19-s2a	pond dry up	0	4	0	0	one	2015-10-13
			19	W19-s2b	pond dry up	0	4	0	0	one	2015-10-13
			19	W19-s2c	pond dry up	0	4	0	0	one	2015-10-13
			19	W19-s2d	pond dry up	0	4	0	0	one	2015-10-13
			19	W19-s1	pond dry up	0	4	0	0	one	2015-10-13
			19	W19-s4	pond dry up	0	4	0	0	one	2015-10-13
			25	W25-s1a	pond dry up	0	4	0	0	one	2015-10-13
			25	W25-s1b	pond dry up	0	4	0	0	one	2015-10-13
			25	W25-s1c	pond dry up	0	4	0	0	one	2015-10-13
			27	W27-4	?	0	4	0	0	one	2015-10-13
			27	W27-s3	?	0	4	0	0	one	2015-10-13
			54	W54-s2a	pond dry up	0	4	0	0	one	2015-10-13
			54	W54-s2b	pond dry up	0	4	0	0	one	2015-10-13
			54	W54-s1	pond dry up	0	4	0	0	one	2015-10-13
			12	W12-s1	?	0	4	0	0	one	2015-10-14
			47	W47-s1a	?	0	4	0	0	one	2015-10-14
			47	W47-s1b	?	0	4	0	0	one	2015-10-14
			47	W47-s2	?	0	4	0	0	one	2015-10-14
			47	W47-s3	?	0	4	0	0	one	2015-10-14
			54	W54-s2c	pond dry up	0	4	0	0	one	2015-10-14
			54	W54-s3	pond dry up	0	4	0	0	one	2015-10-14
			54	W54-s4	pond dry up	0	4	0	0	one	2015-10-14
			13	W13-s1	? Water still present	0	4	0	0	one	2015-10-15
			47	W47-s1	? Pond dry up	0	4	0	0	one	2015-10-23
			47	W47-s2	? Pond dry up	0	4	0	0	one	2015-10-23
			47	W47-s3	? Pond dry up	0	4	0	0	one	2015-10-23
			97	W97-s1	?	0	4	0	0	one	2015-10-29
			91	W91-s1	?	0	4	0	0	one	2015-11-15
			93	W93-s1	? muddy water/no food	0	4	0	0	one	2015-11-19
			56	W56-s1	? Water still present	0	4	0	0	one	2015-12-10
			71	W71-s2	?muddy water/no food	0	4	0	0	one	2015-12-10
			27	W27-s6	? Water still present	0	4	0	0	one	2015-12-16
			106	W106-s1	?	0	4	0	0	one	2015-12-18
			11	W11-s1	?	0	4	0	0	one	2016-01-13
			11	W11-s2	?	0	4	0	0	one	2016-01-13
			A	wA-s1	lack of fertilisation	0	4	0	0	two	2016-11-11
			13	w13-s2	pond dry up	0	4	0	0	two	2016-12-16
			54	w54-s1	pond dry up/heating	0	4	0	0	two	2016-12-16
			54	w54-s2a	pond dry up/heating	0	4	0	0	two	2016-12-16
			54	w54-s2b	pond dry up/heating	0	4	0	0	two	2016-12-16
			54	w54-s3	pond dry up/heating	0	4	0	0	two	2016-12-16
			54	w54-s4a	pond dry up/heating	0	4	0	0	two	2016-12-16
			54	w54-s4b	pond dry up/heating	0	4	0	0	two	2016-12-16
			54	w54-s6	pond dry up/heating	0	4	0	0	two	2016-12-16
			54	w54-s7	pond dry up/heating	0	4	0	0	two	2016-12-16
			54	w54-s8	pond dry up/heating	0	4	0	0	two	2016-12-16
			54	w54-s9	pond dry up/heating	0	4	0	0	two	2016-12-16
			54	w54-s10	pond dry up/heating	0	4	0	0	two	2016-12-16
			54	w54-s11	pond dry up/heating	0	4	0	0	two	2016-12-16
			54	w54-s12	pond dry up/heating	0	4	0	0	two	2016-12-16
			91	w91-s1	muddy water/heating?	0	4	0	0	two	2016-12-16
			91	w91-s2a	muddy water/heating?	0	4	0	0	two	2016-12-16
			91	w91-s2b	muddy water/heating?	0	4	0	0	two	2016-12-16
			91	w91-s2c	muddy water/heating?	0	4	0	0	two	2016-12-16
			91	w91-s2d	muddy water/heating?	0	4	0	0	two	2016-12-16
			91	w91-s2e	muddy water/heating?	0	4	0	0	two	2016-12-16
			91	w91-s3	muddy water/heating?	0	4	0	0	two	2016-12-16
			91	w91-s4a	muddy water/heating?	0	4	0	0	two	2016-12-16
			91	w91-s4b	muddy water/heating?	0	4	0	0	two	2016-12-16
			105	w105-s1a	overheat	0	4	0	0	two	2016-12-16
			105	w105-s1b	overheat	0	4	0	0	two	2016-12-16
			105	w105-s2	overheat	0	4	0	0	two	2016-12-16
			105	w105-s3	overheat	0	4	0	0	two	2016-12-16
			105	w105-s4	overheat	0	4	0	0	two	2016-12-16
			105	w105-s5	overheat	0	4	0	0	two	2016-12-16
			91	w91-s2	lack of fertilisation/over-heated	0	4	0	0	two	2016-12-26
			105	w105-s1	spawn sunk	0	4	0	0	two	2017-01-24
			105	w105-s2	spawn sunk	0	4	0	0	two	2017-01-24
			8	w8-s1	eggs stopped developing	0	4	0	0	two	2017-01-25
			71	W71-s3a	?	1	5	0	0	one	2015-12-17
			71	W71-s3b	?	1	5	0	0	one	2015-12-17
			71	W71-s4	?	1	5	0	0	one	2015-12-17
			78	W78-s7a	?	1	5	0	0	one	2015-12-18
			78	W78-s7b	?	1	5	0	0	one	2015-12-18
			106	W106-s1	?	1	5	0	0	one	2015-12-22
			64	W64-s1	?	1	5	0	0	one	2015-12-24
			68	W68-s1c	?	1	5	0	0	one	2015-12-24
			68	W68-s1d	?	1	5	0	0	one	2015-12-24
			69	W69-s1b	?	1	5	0	0	one	2015-12-24
			105	W105-s1a	?	1	5	0	0	one	2015-12-24
			78	W78-s1	?	1	5	0	0	one	2016-01-04
			40	W40-s4a	?	1	5	0	0	one	2016-01-08
			40	W40-s2	?	1	5	0	0	one	2016-01-08
			58	W58-s1	?	1	5	0	0	one	2016-01-10
			58	W58-s2	?	1	5	0	0	one	2016-01-10
			58	W58-s3	?	1	5	0	0	one	2016-01-10
			92	W92-s1	pond dry up	1	5	0	0	one	2016-01-24
			91	w91-s1		1	5	0	0	two	2016-12-06
			56	w56-s1	pond dry up	1	5	0	0	two	2016-12-16
			56	w56-s2a	pond dry up	1	5	0	0	two	2016-12-16
			56	w56-s2b	pond dry up	1	5	0	0	two	2016-12-16
			56	w56-s3	pond dry up	1	5	0	0	two	2016-12-16
			91	w91-s1	pond dry up	1	5	0	0	two	2016-12-23
			Z	wZ-s1	pond dry up	1	5	0	0	two	2017-01-24
			54	w54-s7c	overheating	1	5	0	0	two	2017-01-26
			54	w54-s9	overheating	1	5	0	0	two	2017-01-26
			56	w56-s1	hatched out of water/scavenged	1	5	0	0	two	2017-01-26
			56	w56-s2	hatched out of water/scavenged	1	5	0	0	two	2017-01-26
			56	w56-s3	hatched out of water/scavenged	1	5	0	0	two	2017-01-26
			56	w56-s5	hatched out of water/scavenged	1	5	0	0	two	2017-01-26
			56	w56-s4	hatched out of water/scavenged	1	5	0	0	two	2017-01-26
			56	w56-s6	hatched out of water/scavenged	1	5	0	0	two	2017-01-26
			91	w91-s2b	mudd	1	5	0	0	two	2017-01-26
			91	w91-s2c	mudd	1	5	0	0	two	2017-01-26
			91	w91-s2d	mudd	1	5	0	0	two	2017-01-26
			91	w91-s3b	mudd	1	5	0	0	two	2017-01-26
			91	w91-s4	mudd	1	5	0	0	two	2017-01-26
			91	w91-s5	mudd	1	5	0	0	two	2017-01-26
			106	w106-s3	hatched out of water/scavenged	1	5	0	0	two	2017-01-26
			56	w56-s1		1	5	0	0	two	2017-02-27
			56	w56-s2		1	5	0	0	two	2017-02-27
			81	W81-s1	? pond dry up	2	6	0	0	one	2015-10-28
			91	W91-s1a	?	2	6	0	0	one	2015-11-03
			91	W91-s1b	?	2	6	0	0	one	2015-11-03
			91	W91-s2a	?	2	6	0	0	one	2015-11-03
			91	W91-s2b	?	2	6	0	0	one	2015-11-03
			91	W91-s2c	?	2	6	0	0	one	2015-11-03
			64	W64-s4a	pond dry up	2	6	0	0	one	2015-11-05
			64	W64-s4b	pond dry up	2	6	0	0	one	2015-11-05
			64	W64-s4d	pond dry up	2	6	0	0	one	2015-11-05
			64	W64-s4e	pond dry up	2	6	0	0	one	2015-11-05
			64	W64-s4f	pond dry up	2	6	0	0	one	2015-11-05
			64	W64-s4g	pond dry up	2	6	0	0	one	2015-11-05
			64	W64-s5a	pond dry up	2	6	0	0	one	2015-11-05
			64	W64-s5b	pond dry up	2	6	0	0	one	2015-11-05
			106	W106-s1	?	2	6	0	0	one	2015-11-05
			106	W106-s2	?	2	6	0	0	one	2015-11-05
			106	W106-s3	?	2	6	0	0	one	2015-11-05
			55	W55-s2	?	2	6	0	0	one	2015-11-07
			64	W64-s1	pond dry up	2	6	0	0	one	2015-11-15
			53	W53-s1	? Water still present	2	6	0	0	one	2015-12-16
			78	W78-s4a	?	2	6	0	0	one	2015-12-17
			78	W78-s4c	?	2	6	0	0	one	2015-12-17
			78	W78-s4b	?	2	6	0	0	one	2015-12-17
			78	W78-s6	?	2	6	0	0	one	2015-12-17
			64	W64-s5	?	2	6	0	0	one	2015-12-23
			40	W40-s5n	?	2	6	0	0	one	2015-12-24
			40	W40-s14	?	2	6	0	0	one	2015-12-24
			47	W47-s5i	?	2	6	0	0	one	2015-12-24
			47	W47-s7	?	2	6	0	0	one	2015-12-24
			93	W93-s4a	?	2	6	0	0	one	2015-12-24
			93	W93-s4b	?	2	6	0	0	one	2015-12-24
			93	W93-s7	?	2	6	0	0	one	2015-12-24
			54	W54-s3	?	2	6	0	0	one	2016-01-01
			105	W105-s2	? Water still present	2	6	0	0	one	2016-01-03
			14	W14-s1	?	2	6	0	0	one	2016-01-22
			67	W67-s5	?	2	6	0	0	one	2016-01-22
			11	W11-s1	?	2	6	0	0	one	2016-01-23
			54	w54-s13	pond dryp up	2	6	0	0	two	2016-12-18
			91	w91-s1	pond dry up	2	6	0	0	two	2016-12-22
			105	w105-s3a	hatched out of water	2	6	0	0	two	2017-01-24
			105	w105-s3b	?	2	6	0	0	two	2017-01-24
			54	w54-s1	overheating	2	6	0	0	two	2017-01-25
			54	w54-s2	overheating	2	6	0	0	two	2017-01-25
			54	w54-s3	overheating	2	6	0	0	two	2017-01-25
			54	w54-s4a	overheating	2	6	0	0	two	2017-01-25
			54	w54-s4b	overheating	2	6	0	0	two	2017-01-25
			54	w54-s4c	overheating	2	6	0	0	two	2017-01-25
			54	w54-s4d	overheating	2	6	0	0	two	2017-01-25
			54	w54-s4e	overheating	2	6	0	0	two	2017-01-25
			54	w54-s4f	overheating	2	6	0	0	two	2017-01-25
			54	w54-s5a	overheating	2	6	0	0	two	2017-01-25
			54	w54-s5b	overheating	2	6	0	0	two	2017-01-25
			54	w54-s6	overheating	2	6	0	0	two	2017-01-25
			54	w54-s7a	overheating	2	6	0	0	two	2017-01-25
			54	w54-s7b	overheating	2	6	0	0	two	2017-01-25
			54	w54-s8	overheating	2	6	0	0	two	2017-01-25
			55	W55-s1	?	3	7	0	0	one	2015-10-12
			55	W55-s2	?	3	7	0	0	one	2015-10-12
			55	W55-s3	?	3	7	0	0	one	2015-10-12
			55	W55-s4	?	3	7	0	0	one	2015-10-12
			64	W64-s1a	pond dry up	3	7	0	0	one	2015-11-04
			64	W64-s2a	pond dry up	3	7	0	0	one	2015-11-04
			64	W64-s2b	pond dry up	3	7	0	0	one	2015-11-04
			64	W64-s3	pond dry up	3	7	0	0	one	2015-11-04
			88	W88-s1	?	3	7	0	0	one	2015-11-06
			58	W58-s5	?	3	7	0	0	one	2015-11-07
			64	W64-s2	pond dry up	3	7	0	0	one	2015-11-14
			78	W78-s5a	?	3	7	0	0	one	2015-12-16
			78	W78-s5b	?	3	7	0	0	one	2015-12-16
			78	W78-s5c	?	3	7	0	0	one	2015-12-16
			78	W78-s5d	?	3	7	0	0	one	2015-12-16
			64	W64-s3a	?	3	7	0	0	one	2015-12-22
			69	W69-s1a	?	3	7	0	0	one	2015-12-22
			69	W69-s3a	?	3	7	0	0	one	2015-12-22
			69	W69-s3b	?	3	7	0	0	one	2015-12-22
			105	W105-s1b	?	3	7	0	0	one	2015-12-22
			105	W105-s1c	?	3	7	0	0	one	2015-12-22
			105	W105-s2a	?	3	7	0	0	one	2015-12-22
			105	W105-s2b	?	3	7	0	0	one	2015-12-22
			14	W14-s2	?	3	7	0	0	one	2015-12-23
			40	W40-13b	?	3	7	0	0	one	2015-12-23
			40	W40-13c	?	3	7	0	0	one	2015-12-23
			40	W40-s13a	?	3	7	0	0	one	2015-12-23
			40	W40-s4a	?	3	7	0	0	one	2015-12-23
			40	W40-s4b	?	3	7	0	0	one	2015-12-23
			40	W40-s4c	?	3	7	0	0	one	2015-12-23
			40	W40-s4e	?	3	7	0	0	one	2015-12-23
			40	W40-s5a	?	3	7	0	0	one	2015-12-23
			40	W40-s5b	?	3	7	0	0	one	2015-12-23
			40	W40-s5c	?	3	7	0	0	one	2015-12-23
			40	W40-s5d	?	3	7	0	0	one	2015-12-23
			40	W40-s5e	?	3	7	0	0	one	2015-12-23
			40	W40-s5f	?	3	7	0	0	one	2015-12-23
			40	W40-s5g	?	3	7	0	0	one	2015-12-23
			40	W40-s5h	?	3	7	0	0	one	2015-12-23
			40	W40-s5i	?	3	7	0	0	one	2015-12-23
			40	W40-s5j	?	3	7	0	0	one	2015-12-23
			40	W40-s5k	?	3	7	0	0	one	2015-12-23
			40	W40-s5l	?	3	7	0	0	one	2015-12-23
			40	W40-s5m	?	3	7	0	0	one	2015-12-23
			40	W40-s9a	?	3	7	0	0	one	2015-12-23
			40	W40-s9b	?	3	7	0	0	one	2015-12-23
			40	W40-s1	?	3	7	0	0	one	2015-12-23
			40	W40-s10	?	3	7	0	0	one	2015-12-23
			40	W40-s11	?	3	7	0	0	one	2015-12-23
			40	W40-s12	?	3	7	0	0	one	2015-12-23
			40	W40-s2	?	3	7	0	0	one	2015-12-23
			40	W40-s3	?	3	7	0	0	one	2015-12-23
			40	W40-s6	?	3	7	0	0	one	2015-12-23
			40	W40-s7	?	3	7	0	0	one	2015-12-23
			40	W40-s8	?	3	7	0	0	one	2015-12-23
			47	W47-s5a	?	3	7	0	0	one	2015-12-23
			47	W47-s5b	?	3	7	0	0	one	2015-12-23
			47	W47-s5c	?	3	7	0	0	one	2015-12-23
			47	W47-s5d	?	3	7	0	0	one	2015-12-23
			47	W47-s5e	?	3	7	0	0	one	2015-12-23
			47	W47-s5f	?	3	7	0	0	one	2015-12-23
			47	W47-s5g	?	3	7	0	0	one	2015-12-23
			47	W47-s5h	?	3	7	0	0	one	2015-12-23
			47	W47-s1	?	3	7	0	0	one	2015-12-23
			47	W47-s2	?	3	7	0	0	one	2015-12-23
			47	W47-s3	?	3	7	0	0	one	2015-12-23
			47	W47-s4	?	3	7	0	0	one	2015-12-23
			47	W47-s6	?	3	7	0	0	one	2015-12-23
			60	W60-s1a	?	3	7	0	0	one	2015-12-23
			93	W93-s5a	?	3	7	0	0	one	2015-12-23
			93	W93-s5b	?	3	7	0	0	one	2015-12-23
			93	W93-s6a	?	3	7	0	0	one	2015-12-23
			93	W93-s6b	?	3	7	0	0	one	2015-12-23
			93	W93-s6c	?	3	7	0	0	one	2015-12-23
			105	W105-s1	? Water still present	3	7	0	0	one	2016-01-02
			67	W67-s1a	?	3	7	0	0	one	2016-01-21
			67	W67-s1b	?	3	7	0	0	one	2016-01-21
			67	W67-s3a	?	3	7	0	0	one	2016-01-21
			67	W67-s3b	?	3	7	0	0	one	2016-01-21
			67	W67-s4a	?	3	7	0	0	one	2016-01-21
			67	W67-s4b	?	3	7	0	0	one	2016-01-21
			67	W67-s4c	?	3	7	0	0	one	2016-01-21
			67	W67-s2	?	3	7	0	0	one	2016-01-21
			91	w91-s2a	mudd	3	7	0	0	two	2017-01-24
			91	w91-s3a	mudd	3	7	0	0	two	2017-01-24
			106	w106-s1	hatched out of water	3	7	0	0	two	2017-01-24
			106	w106-s2	hatched out of water	3	7	0	0	two	2017-01-24
			78	w78-s4		3	7	0	0	two	2017-01-27
			55	W55-1	pond dry up	4	8	0	0	one	2015-10-23
			93	W93-s1	?	4	8	0	0	one	2015-11-02
			64	W64-s1b	pond dry up	4	8	0	0	one	2015-11-03
			64	W64-s1c	pond dry up	4	8	0	0	one	2015-11-03
			64	W64-s4c	pond dry up	4	8	0	0	one	2015-11-03
			64	W64-s5c	pond dry up	4	8	0	0	one	2015-11-03
			64	W64-s5d	pond dry up	4	8	0	0	one	2015-11-03
			71	W71-s1	?	4	8	0	0	one	2015-11-06
			64	W64-s2a	?	4	8	0	0	one	2015-12-21
			64	W64-s2b	?	4	8	0	0	one	2015-12-21
			64	W64-s2c	?	4	8	0	0	one	2015-12-21
			64	W64-s2d	?	4	8	0	0	one	2015-12-21
			64	W64-s2e	?	4	8	0	0	one	2015-12-21
			64	W64-s3b	?	4	8	0	0	one	2015-12-21
			64	W64-s3c	?	4	8	0	0	one	2015-12-21
			64	W64-s3d	?	4	8	0	0	one	2015-12-21
			64	W64-s3e	?	4	8	0	0	one	2015-12-21
			64	W64-s3f	?	4	8	0	0	one	2015-12-21
			64	W64-s3g	?	4	8	0	0	one	2015-12-21
			64	W64-s3h	?	4	8	0	0	one	2015-12-21
			64	W64-s3i	?	4	8	0	0	one	2015-12-21
			64	W64-s4	?	4	8	0	0	one	2015-12-21
			68	W68-s1a	?	4	8	0	0	one	2015-12-21
			68	W68-s1b	?	4	8	0	0	one	2015-12-21
			68	W68-s2a	?	4	8	0	0	one	2015-12-21
			68	W68-s2b	?	4	8	0	0	one	2015-12-21
			68	W68-s3	?	4	8	0	0	one	2015-12-21
			69	W69-s2	?	4	8	0	0	one	2015-12-21
			58	W58-s1a	?	4	8	0	0	one	2015-12-22
			58	W58-s1b	?	4	8	0	0	one	2015-12-22
			58	W58-s1c	?	4	8	0	0	one	2015-12-22
			58	W58-s1d	?	4	8	0	0	one	2015-12-22
			60	W60-s1b	?	4	8	0	0	one	2015-12-22
			60	W60-s1c	?	4	8	0	0	one	2015-12-22
			60	W60-s1d	?	4	8	0	0	one	2015-12-22
			93	W93-s2a	?	4	8	0	0	one	2015-12-22
			93	W93-s2b	?	4	8	0	0	one	2015-12-22
			93	W93-s1	?	4	8	0	0	one	2015-12-22
			40	W40-s4b	?	4	8	0	0	one	2016-01-05
			54	w54-s5	pond dry up	4	8	0	0	two	2016-12-16
			12	w12-s1b	?	4	8	0	0	two	2016-11-12
			12	w12-s3	?	4	8	0	0	two	2016-11-12
			12	w12-s4	?	4	8	0	0	two	2016-11-12
			8	w8-s1	pond dry up	4	8	0	0	two	2016-12-16
			8	w8-s2	pond dry up	4	8	0	0	two	2016-12-16
			13	w13-s1	pond dry up	4	8	0	0	two	2016-12-16
			78	w78-s3	pond reduction	4	8	0	0	two	2017-01-26
			8	w8-s2a	pond reduction	4	8	0	0	two	2017-01-27
			8	w8-s2b	pond reduction	4	8	0	0	two	2017-01-27
			8	w8-s3	pond reduction	4	8	0	0	two	2017-01-27
			15	W15-s1b	?	5	9	0	0	one	2015-09-25
			15	W15-s1a	?	5	9	0	0	one	2015-09-25
			55	W55-s1a	? Water still present	5	9	0	0	one	2015-11-03
			55	W55-s1b	? Water still present	5	9	0	0	one	2015-11-03
			107	W107-s1a	?	5	9	0	0	one	2015-11-05
			107	W107-s2	?	5	9	0	0	one	2015-11-05
			40	W40-s2	pond dry up	5	9	0	0	one	2015-11-16
			78	W78-s3	?	5	9	0	0	one	2015-12-14
			93	W93-s3a	?	5	9	0	0	one	2015-12-21
			93	W93-s3b	?	5	9	0	0	one	2015-12-21
			93	W93-s3c	?	5	9	0	0	one	2015-12-21
			54	w54-s1d	pond reduction	5	9	0	0	two	2016-10-30
			54	w54-s2	pond reduction	5	9	0	0	two	2016-10-30
			54	w54-s3	pond reduction	5	9	0	0	two	2016-10-30
			54	w54-s4a	pond reduction	5	9	0	0	two	2016-10-30
			54	w54-s4b	pond reduction	5	9	0	0	two	2016-10-30
			54	w54-s5	pond reduction	5	9	0	0	two	2016-10-30
			54	w54-s6	pond reduction	5	9	0	0	two	2016-10-30
			12	w12-s2	dry pond	5	9	0	0	two	2016-10-31
			12	w12-s1a	?	5	9	0	0	two	2016-11-11
			12	w12-s2	?	5	9	0	0	two	2016-11-11
			54	w54-s1		5	9	0	0	two	2016-12-08
			13	w13-s1	pond dry up?	5	9	0	0	two	2017-01-25
			12	W12-1	? Pond dry up	6	10	0	0	one	2015-09-24
			106	W106-s1	pond dry up	6	10	0	0	one	2015-10-24
			106	W106-s2	pond dry up	6	10	0	0	one	2015-10-24
			58	W58-s3a	?	6	10	0	0	one	2015-11-04
			58	W58-s3b	?	6	10	0	0	one	2015-11-04
			58	W58-s3c	?	6	10	0	0	one	2015-11-04
			58	W58-s3d	?	6	10	0	0	one	2015-11-04
			58	W58-s1	?	6	10	0	0	one	2015-12-10
			54	w54-s1c	pond reduction	6	10	0	0	two	2016-10-29
			105	w105-s1b	dry pond	6	10	0	0	two	2016-10-29
			105	w105-s2a	dry pond	6	10	0	0	two	2016-10-29
			105	w105-s2b	dry pond	6	10	0	0	two	2016-10-29
			12	w12-s3	dry pond	6	10	0	0	two	2016-10-30
			106	w106-s3	dry pond	6	10	0	0	two	2016-10-30
			106	w106-s4	dry pond	6	10	0	0	two	2016-10-30
			78	w78-s1a	pond reduction	6	10	0	0	two	2017-01-24
			78	w78-s1b	pond reduction	6	10	0	0	two	2017-01-24
			78	w78-s1c	pond reduction	6	10	0	0	two	2017-01-24
			78	w78-s2	pond reduction	6	10	0	0	two	2017-01-24
			35-ext	w35-ext-s1	?	6	10	0	0	two	2017-02-27
			35-ext	w35-ext-s2	?	6	10	0	0	two	2017-02-27
			19	W19-s1	? Pond dry up	7	11	0	0	one	2015-10-23
			47	W47-s4	? Pond dry up	7	11	0	0	one	2015-10-23
			58	W58-s1	?	7	11	0	0	one	2015-11-03
			58	W58-s4	?	7	11	0	0	one	2015-11-03
			107	W107-s1b	?	7	11	0	0	one	2015-11-03
			40	W40-s1	pond dry up	7	11	0	0	one	2015-11-14
			54	w54-s1a	pond reduction	7	11	0	0	two	2016-10-28
			54	w54-s1b	pond reduction	7	11	0	0	two	2016-10-28
			X	wX-s1	dry pond	7	11	0	0	two	2016-10-29
			12	w12-s1	dry pond	7	11	0	0	two	2016-12-07
			12	w12-s2	dry pond	7	11	0	0	two	2016-12-07
			12	w12-s3	dry pond	7	11	0	0	two	2016-12-07
			58	W58-s2	?	8	12	0	0	one	2015-11-02
			105	W105-s1	?	8	12	0	0	one	2015-11-02
			105	W105-s2	?	8	12	0	0	one	2015-11-02
			40	W40-s3	pond dry up	8	12	0	0	one	2015-11-13
			40	W40-s4	pond dry up	8	12	0	0	one	2015-11-13
			40	W40-s5	pond dry up	8	12	0	0	one	2015-11-13
			71	W71-s1	pond dry up	8	12	0	0	one	2015-11-13
			105	w105-s1a	dry pond	8	12	0	0	two	2016-10-27
			106	w106-s1	dry pond	8	12	0	0	two	2016-10-28
			106	w106-s2	dry pond	8	12	0	0	two	2016-10-28
			78	w78-s1		8	12	0	0	two	2016-12-16
			78	w78-s2a		8	12	0	0	two	2016-12-16
			78	w78-s2b		8	12	0	0	two	2016-12-16
			78	w78-s2c		8	12	0	0	two	2016-12-16
			91	w91-s5		8	12	0	0	two	2016-12-16
			106	w106-s1	pond dry up	8	12	0	0	two	2016-12-16
			106	w106-s2a	pond dry up	8	12	0	0	two	2016-12-16
			106	w106-s2b	pond dry up	8	12	0	0	two	2016-12-16
			106	w106-s2c	pond dry up	8	12	0	0	two	2016-12-16
			106	w106-s2d	pond dry up	8	12	0	0	two	2016-12-16
			106	w106-s2e	pond dry up	8	12	0	0	two	2016-12-16
			106	w106-s3a	pond dry up	8	12	0	0	two	2016-12-16
			106	w106-s3b	pond dry up	8	12	0	0	two	2016-12-16
			106	w106-s4a	pond dry up	8	12	0	0	two	2016-12-16
			106	w106-s4b	pond dry up	8	12	0	0	two	2016-12-16
			106	w106-s5	pond dry up	8	12	0	0	two	2016-12-16
			12	w12-s1	dry pond	8	12	0	0	two	2016-10-28
			12	w12-s4	dry pond	8	12	0	0	two	2016-10-28
			93	W93-s1	?	9	13	0	0	one	2015-10-21
			78	W78-s1	?muddy water/no food	9	13	0	0	one	2015-12-10
			78	W78-s2	?muddy water/no food	9	13	0	0	one	2015-12-10
			91	w91-s3		10	14	0	0	two	2017-01-30
			54	w54-s3		10	14	0	0	two	2017-02-01
			54	w54-s5		10	14	0	0	two	2017-02-01
			54	w54-s6		10	14	0	0	two	2017-02-01
			54	w54-s10		10	14	0	0	two	2017-02-01
			54	w54-s9		10	14	0	0	two	2017-02-01
			105	w105-s1		10	14	0	0	two	2017-02-01
			67	W67-s2b	pond dry up	11	15	0	0	one	2015-11-06
			X	wX-s1b	dry pond	11	15	0	0	two	2017-01-30
			54	w54-s1b		11	15	0	0	two	2017-01-31
			54	w54-s2		11	15	0	0	two	2017-01-31
			54	w54-s7		11	15	0	0	two	2017-01-31
			67	W67-s1a	pond dry up	12	16	0	0	one	2015-11-05
			67	W67-s1b	pond dry up	12	16	0	0	one	2015-11-05
			67	W67-s2a	pond dry up	12	16	0	0	one	2015-11-05
			67	W67-s3a	pond dry up	12	16	0	0	one	2015-11-05
			67	W67-s3b	pond dry up	12	16	0	0	one	2015-11-05
			8	W8-s1a	?	12	16	0	0	one	2016-01-20
			8	W8-s1b	?	12	16	0	0	one	2016-01-20
			54	w54-s1a		12	16	0	0	two	2017-01-30
			54	w54-s1c		12	16	0	0	two	2017-01-30
			54	w54-s4		12	16	0	0	two	2017-01-30
			54	w54-s8		12	16	0	0	two	2017-01-30
			X	wX-s1a	dry pond	12	16	0	0	two	2017-01-31
			91	w91-s1		12	16	0	0	two	2017-02-01
			91	w91-s2		12	16	0	0	two	2017-02-01
			78	w78-s1		12	16	0	0	two	2017-02-27
			78	w78-s2a		12	16	0	0	two	2017-02-28
			78	w78-s2b		12	16	0	0	two	2017-02-28
			106	w106-s1a		12	16	0	0	two	2017-02-28
			106	w106-s1b		12	16	0	0	two	2017-02-28
			106	w106-s1c		12	16	0	0	two	2017-02-28
			106	w106-s1d		12	16	0	0	two	2017-02-28
			106	w106-s2		12	16	0	0	two	2017-02-28
			106	w106-s3		12	16	0	0	two	2017-02-28
			25	W25-s1a	pond dry up	13	17	0	0	one	2015-11-03
			25	W25-s1b	pond dry up	13	17	0	0	one	2015-11-03
			40	W40-s1	pond dry up	13	17	0	0	one	2015-11-08
			54	w54-s1a		13	17	0	0	two	2017-01-04
			54	w54-s1b		13	17	0	0	two	2017-01-04
			54	w54-s2		13	17	0	0	two	2017-01-04
			56	w56-s3		14	18	1	0	two	2017-02-28
			8	W8-s1	pond dry up	15	19	1	0	one	2015-11-05
			54	W54-s1	pond dry up	15	19	1	0	one	2015-11-05
			54	W54-s6	pond dry up	15	19	1	0	one	2015-11-05
			99	W99-s2	pond dry up	15	19	1	0	one	2015-11-05
			60	W60-s1	?	15	19	1	0	one	2015-12-11
			19	W19-s1a	pond dry up	16	20	1	0	one	2015-11-03
			19	W19-s1b	pond dry up	16	20	1	0	one	2015-11-03
			19	W19-s1c	pond dry up	16	20	1	0	one	2015-11-03
			47	W47-s3a	pond dry up	16	20	1	0	one	2015-11-03
			47	W47-s3b	pond dry up	16	20	1	0	one	2015-11-03
			47	W47-s3c	pond dry up	16	20	1	0	one	2015-11-03
			47	W47-s4a	pond dry up	16	20	1	0	one	2015-11-03
			47	W47-s4b	pond dry up	16	20	1	0	one	2015-11-03
			47	W47-s5a	pond dry up	16	20	1	0	one	2015-11-03
			47	W47-s5b	pond dry up	16	20	1	0	one	2015-11-03
			47	W47-s1	pond dry up	16	20	1	0	one	2015-11-03
			47	W47-s2	pond dry up	16	20	1	0	one	2015-11-03
			47	W47-s6	pond dry up	16	20	1	0	one	2015-11-03
			97	W97-s1	pond dry up	16	20	1	0	one	2015-11-03
			54	W54-s8	pond dry up	16	20	1	0	one	2015-11-04
			99	W99-s3	pond dry up	16	20	1	0	one	2015-11-04
			27	W27-s2	? Pond dry up	16	20	1	0	one	2015-12-24
			54	W54-s6	?	16	20	1	0	one	2015-12-24
			54	W54-s7	?	16	20	1	0	one	2015-12-24
			54	W54-s4a	pond dry up	17	21	1	0	one	2015-11-03
			54	W54-s4b	pond dry up	17	21	1	0	one	2015-11-03
			54	W54-s4c	pond dry up	17	21	1	0	one	2015-11-03
			54	W54-s5a	pond dry up	17	21	1	0	one	2015-11-03
			54	W54-s5b	pond dry up	17	21	1	0	one	2015-11-03
			54	W54-s7a	pond dry up	17	21	1	0	one	2015-11-03
			54	W54-s7b	pond dry up	17	21	1	0	one	2015-11-03
			54	W54-s2	pond dry up	17	21	1	0	one	2015-11-03
			54	W54-s3	pond dry up	17	21	1	0	one	2015-11-03
			12	W12-s2a	pond dry up	17	21	1	0	one	2015-11-05
			13	W13-s1	? muddy water/no food	17	21	1	0	one	2015-11-06
			34	W34-s1	pond dry up	18	22	1	0	one	2015-11-02
			99	W99-s1	pond dry up	18	22	1	0	one	2015-11-02
			8	W8-s2	pond dry up	18	22	1	0	one	2015-11-03
			12	W12-s2b	pond dry up	18	22	1	0	one	2015-11-04
			53	W53-s2	? Pond dry up	18	22	1	0	one	2015-11-04
			78	W78-s1	?	18	22	1	0	one	2015-11-05
			78	W78-s2	?	18	22	1	0	one	2015-11-05
			27	W27-s1	? Pond dry up	18	22	1	0	one	2015-12-22
			27	W27-s3	? Pond dry up	18	22	1	0	one	2015-12-22
			27	W27-s4	? Pond dry up	18	22	1	0	one	2015-12-22
			54	W54-s2a	?	18	22	1	0	one	2015-12-22
			54	W54-s2b	?	18	22	1	0	one	2015-12-22
			54	W54-s2c	?	18	22	1	0	one	2015-12-22
			54	W54-s2d	?	18	22	1	0	one	2015-12-22
			54	W54-s2e	?	18	22	1	0	one	2015-12-22
			54	W54-s2f	?	18	22	1	0	one	2015-12-22
			54	W54-s2g	?	18	22	1	0	one	2015-12-22
			54	W54-s2h	?	18	22	1	0	one	2015-12-22
			54	W54-s1	?	18	22	1	0	one	2015-12-22
			54	W54-s3	?	18	22	1	0	one	2015-12-22
			54	W54-s4	?	18	22	1	0	one	2015-12-22
			54	W54-s5	?	18	22	1	0	one	2015-12-22
			12	W12-s1	pond dry up	19	23	1	0	one	2015-11-03
			13	W13-s2b	?	20	24	1	0	one	2015-11-03
			13	W13-s2c	?	20	24	1	0	one	2015-11-03
			13	W13-s3a	?	20	24	1	0	one	2015-11-03
			13	W13-s3b	?	20	24	1	0	one	2015-11-03
			13	W13-s3c	?	20	24	1	0	one	2015-11-03
			13	W13-s3d	?	20	24	1	0	one	2015-11-03
			13	W13-s3e	?	20	24	1	0	one	2015-11-03
			13	W13-s3f	?	20	24	1	0	one	2015-11-03
			13	W13-s3g	?	20	24	1	0	one	2015-11-03
			13	W13-s3h	?	20	24	1	0	one	2015-11-03
			13	W13-s3i	?	20	24	1	0	one	2015-11-03
			13	W13-s3j	?	20	24	1	0	one	2015-11-03
			13	W13-s3k	?	20	24	1	0	one	2015-11-03
			13	W13-s3l	?	20	24	1	0	one	2015-11-03
			13	W13-s3m	?	20	24	1	0	one	2015-11-03
			13	W13-s3n	?	20	24	1	0	one	2015-11-03
			13	W13-s3o	?	20	24	1	0	one	2015-11-03
			56	W56-s1	pond dry up	20	24	1	0	one	2015-11-04
			13	W13- 1a	did not die	21	25	1	1	one	2015-09-24
			13	W13- 1b	did not die	21	25	1	1	one	2015-09-24
			13	W13-3	did not die	21	25	1	1	one	2015-09-24
			60	W60-1	did not die	21	25	1	1	one	2015-09-24
			60	W60-2	did not die	21	25	1	1	one	2015-09-24
			78	W78-1a	did not die	21	25	1	1	one	2015-09-24
			78	W78-1b	did not die	21	25	1	1	one	2015-09-24
			53	W53-1a	did not die	21	25	1	1	one	2015-09-26
			53	W53-1b	did not die	21	25	1	1	one	2015-09-26
			13	W13-4	did not die	21	25	1	1	one	2015-09-29
			60	W60-s3a	did not die	21	25	1	1	one	2015-10-12
			60	W60-s3b	did not die	21	25	1	1	one	2015-10-12
			27	W27-s1	did not die	21	25	1	1	one	2015-10-13
			27	W27-s2	did not die	21	25	1	1	one	2015-10-13
			56	W56-s1	did not die	21	25	1	1	one	2015-10-13
			60	W60-s4	did not die	21	25	1	1	one	2015-10-13
			99	W99-s1a	did not die	21	25	1	1	one	2015-10-13
			99	W99-s1b	did not die	21	25	1	1	one	2015-10-13
			99	W99-s2	did not die	21	25	1	1	one	2015-10-13
			53	W53-s1	did not die	21	25	1	1	one	2015-10-14
			53	W53-s2	did not die	21	25	1	1	one	2015-10-14
			60	W60-s5	did not die	21	25	1	1	one	2015-10-14
			60	W60-s6	did not die	21	25	1	1	one	2015-10-14
			60	W60-s7	did not die	21	25	1	1	one	2015-10-14
			78	W78-s3	did not die	21	25	1	1	one	2015-10-14
			105	W105-s1	did not die	21	25	1	1	one	2015-10-14
			13	W13-s2	did not die	21	25	1	1	one	2015-10-15
			13	W13-s3	did not die	21	25	1	1	one	2015-10-15
			78	W78-s1	did not die	21	25	1	1	one	2015-10-15
			78	W78-s2	did not die	21	25	1	1	one	2015-10-15
			1	W1-s1	did not die	21	25	1	1	one	2015-10-23
			54	W54-s1a	did not die	21	25	1	1	one	2015-10-23
			54	W54-s1b	did not die	21	25	1	1	one	2015-10-23
			54	W54-s2	did not die	21	25	1	1	one	2015-10-23
			56	W56-s1	did not die	21	25	1	1	one	2015-10-23
			68	W68-s1	did not die	21	25	1	1	one	2015-10-23
			68	W68-s2	did not die	21	25	1	1	one	2015-10-23
			78	W78-s2a	did not die	21	25	1	1	one	2015-10-24
			78	W78-s2b	did not die	21	25	1	1	one	2015-10-24
			78	W78-s1	did not die	21	25	1	1	one	2015-10-24
			99	W99-s1a	did not die	21	25	1	1	one	2015-10-24
			99	W99-s1b	did not die	21	25	1	1	one	2015-10-24
			78	W78-s3	did not die	21	25	1	1	one	2015-10-27
			54	W54-s3	did not die	21	25	1	1	one	2015-10-28
			54	W54-s4	did not die	21	25	1	1	one	2015-10-28
			13	W13-s2a	did not die	21	25	1	1	one	2015-11-02
			27	W27-s1a	did not die	21	25	1	1	one	2015-12-10
			27	W27-s1b	did not die	21	25	1	1	one	2015-12-10
			27	W27-s2a	did not die	21	25	1	1	one	2015-12-10
			27	W27-s3a	did not die	21	25	1	1	one	2015-12-10
			27	W27-s3b	did not die	21	25	1	1	one	2015-12-10
			27	W27-s3d	did not die	21	25	1	1	one	2015-12-10
			27	W27-s2b	did not die	21	25	1	1	one	2015-12-10
			56	W56-s3a	did not die	21	25	1	1	one	2015-12-11
			56	W56-s3b	did not die	21	25	1	1	one	2015-12-11
			56	W56-s3c	did not die	21	25	1	1	one	2015-12-11
			56	W56-s3d	did not die	21	25	1	1	one	2015-12-11
			56	W56-s2	did not die	21	25	1	1	one	2015-12-11
			27	W27-s4	did not die	21	25	1	1	one	2015-12-16
			27	W27-s5	did not die	21	25	1	1	one	2015-12-16
			56	W56-s4	did not die	21	25	1	1	one	2015-12-16
			78	W78-s1a	did not die	21	25	1	1	one	2015-12-21
			78	W78-s1b	did not die	21	25	1	1	one	2015-12-21
			78	W78-s1c	did not die	21	25	1	1	one	2015-12-21
			78	W78-s1d	did not die	21	25	1	1	one	2015-12-21
			78	W78-s2	pond dry up	21	25	1	1	one	2015-12-21
			78	W78-s3	did not die	21	25	1	1	one	2015-12-23
			78	W78-s5	did not die	21	25	1	1	one	2015-12-23
			105	W105-s1		21	25	1	1	two	2016-09-25
			12	w10-s1	-	21	25	1	1	two	2016-12-16
			12	w10-s2	-	21	25	1	1	two	2016-12-16
			12	w10-s3	-	21	25	1	1	two	2016-12-16
			12	w10-s4a	-	21	25	1	1	two	2016-12-16
			12	w10-s4b	-	21	25	1	1	two	2016-12-16
			12	w10-s4c	-	21	25	1	1	two	2016-12-16
			12	w10-s4d	-	21	25	1	1	two	2016-12-16
			12	w10-s4e	-	21	25	1	1	two	2016-12-16
			12	w10-s4f	-	21	25	1	1	two	2016-12-16
			12	w10-s5	-	21	25	1	1	two	2016-12-16
			12	w10-s6	-	21	25	1	1	two	2016-12-18
			12	w12-s1a	-	21	25	1	1	two	2017-01-25
			12	w12-s1b	-	21	25	1	1	two	2017-01-25
			12	w12-s2a	-	21	25	1	1	two	2017-01-25
			12	w12-s2b	-	21	25	1	1	two	2017-01-25
			12	w12-s2c	-	21	25	1	1	two	2017-01-25
			12	w12-s2d	-	21	25	1	1	two	2017-01-25
			12	w12-s2e	-	21	25	1	1	two	2017-01-25
			12	w12-s2f	-	21	25	1	1	two	2017-01-25
			12	w12-s2g	-	21	25	1	1	two	2017-01-25
			12	w12-s2h	-	21	25	1	1	two	2017-01-25
			12	w12-s2i	-	21	25	1	1	two	2017-01-25
			12	w12-s2j	-	21	25	1	1	two	2017-01-25
			12	w12-s3	-	21	25	1	1	two	2017-01-25
			12	w12-s4a	-	21	25	1	1	two	2017-01-25
			12	w12-s4b	-	21	25	1	1	two	2017-01-25
			12	w12-s4c	-	21	25	1	1	two	2017-01-25
			12	w12-s4d	-	21	25	1	1	two	2017-01-25
			12	w12-s5	-	21	25	1	1	two	2017-01-25
			12	w12-s1	-	21	25	1	1	two	2017-02-01
			54	w54-s1		21	25	1	1	two	2017-02-25
			54	w54-s2		21	25	1	1	two	2017-02-25
			54	w54-s3a		21	25	1	1	two	2017-02-25
			54	w54-s3b		21	25	1	1	two	2017-02-25
			54	w54-s3c		21	25	1	1	two	2017-02-25
			54	w54-s3d		21	25	1	1	two	2017-02-25
			54	w54-s4		21	25	1	1	two	2017-02-26
			54	w54-s3e		21	25	1	1	two	2017-02-27
			54	w54-s5		21	25	1	1	two	2017-02-27
			92	w92-s1		21	25	1	1	two	2017-02-27
			105	w105-s1		21	25	1	1	two	2017-02-27
			105	w105-s2a		21	25	1	1	two	2017-02-27
			105	w105-s2b		21	25	1	1	two	2017-02-27
			54	w54-s6		21	25	1	1	two	2017-02-28
			54	w54-s7		21	25	1	1	two	2017-02-28
			54	w54-s8c		21	25	1	1	two	2017-02-28
			54	w54-s8a		21	25	1	1	two	2017-02-28
			92	w92-s2		21	25	1	1	two	2017-02-28
			105	w105-s3		21	25	1	1	two	2017-02-28
			54	w54-s8b		21	25	1	1	two	2017-03-01
			78	w78-s1a		21	25	1	1	two	2016-10-28
			78	w78-s1b		21	25	1	1	two	2016-10-30
			78	w78-s1c		21	25	1	1	two	2016-10-30
			78	w78-s2		21	25	1	1	two	2016-10-30

## Sheet: Pool summary
Pool volume cm3	Creation	Five day cumm. rainfall around oviposition date (mm)	Day laid in rain event	Laid during or between rain events	No of days after rain event that oviposition occurred	Pond	Total spawn failed	Total spawn success	Total spawn	Identity no.
331798	2015-09-24	22.2	2	during		13	0	3	3	1
798159	2015-09-24	22.2	2	during		60	0	2	2	2
1.81878e+06	2015-09-24	22.2	2	during		78	0	2	2	3
740768	2015-09-24	22.4	2	during		12	1	0	1	45
251092	2015-09-25	22.2	3	during		15	2	0	2	135
619004	2015-09-26	21.8	4	during		53	0	2	2	4
331798	2015-09-29	3.8		before	1	13	0	1	1	5
798159	2015-10-12	6		after	1	60	0	2	2	6
104710	2015-10-12	6		after	1	19	1	0	1	46
41693.3	2015-10-12	6		after	1	55	4	0	4	188
798160	2015-10-13	6	1	during		56	0	1	1	7
798159	2015-10-13	6	1	during		60	0	1	1	8
	2015-10-13	6	1	during		99	0	3	3	9
248673	2015-10-13	6	1	during		27	2	2	4	136
299478	2015-10-13	6	1	during		25	3	0	3	168
1.14521e+06	2015-10-13	6	1	during		54	3	0	3	169
104710	2015-10-13	6	1	during		19	6	0	6	207
619004	2015-10-14	0.6		after	1	53	0	2	2	10
798159	2015-10-14	0.6		after	1	60	0	3	3	11
1.81878e+06	2015-10-14	0.6		after	1	78	0	1	1	12
451218	2015-10-14	0.6		after	1	105	0	1	1	13
740768	2015-10-14	6		after	1	12	1	0	1	47
1.14521e+06	2015-10-14	6		after	1	54	3	0	3	170
1.09425e+06	2015-10-14	6		after	1	47	4	0	4	189
1.81878e+06	2015-10-15	1		after	2	78	0	2	2	14
331798	2015-10-15	1		after	2	13	1	2	3	48
326930	2015-10-21	19.4	2	during		93	1	0	1	49
106751	2015-10-23	16.6		after	1	1	0	1	1	15
1.14521e+06	2015-10-23	16.6		after	1	54	0	3	3	16
798160	2015-10-23	16.6		after	1	56	0	1	1	17
17790.1	2015-10-23	16.6		after	1	68	0	2	2	18
104710	2015-10-23	16.6		after	1	19	1	0	1	50
41693.3	2015-10-23	16.6		after	1	55	1	0	1	51
1.09425e+06	2015-10-23	16.6		after	1	47	4	0	4	190
1.81878e+06	2015-10-24	36.2		before	1	78	0	3	3	19
	2015-10-24	36.2		before	1	99	0	2	2	20
292595	2015-10-24	36.2		before	1	106	2	0	2	137
1.81878e+06	2015-10-27	27.4		after	1	78	0	1	1	21
1.14521e+06	2015-10-28	21.2		after	2	54	0	2	2	22
35203	2015-10-28	21.2		after	2	81	1	0	1	52
326930	2015-10-29	0		after	3	97	1	0	1	53
331798	2015-11-02	39	2	during		13	0	1	1	23
8399.06	2015-11-02	39	2	during		34	1	0	1	54
798159	2015-11-02	39	2	during		58	1	0	1	55
326930	2015-11-02	39	2	during		93	1	0	1	56
	2015-11-02	39	2	during		99	1	0	1	57
451218	2015-11-02	39	2	during		105	2	0	2	138
383834	2015-11-03	41.8	3	during		8	1	0	1	58
740768	2015-11-03	41.8	3	during		12	1	0	1	59
	2015-11-03	41.8	3	during		97	1	0	1	60
45469.6	2015-11-03	41.8	3	during		107	1	0	1	61
299478	2015-11-03	41.8	3	during		25	2	0	2	139
41693.3	2015-11-03	41.8	3	during		55	2	0	2	140
798159	2015-11-03	41.8	3	during		58	2	0	2	141
104710	2015-11-03	41.8	3	during		19	3	0	3	171
12825	2015-11-03	41.8	3	during		64	5	0	5	201
175067	2015-11-03	41.8	3	during		91	5	0	5	202
1.14521e+06	2015-11-03	41.8	3	during		54	9	0	9	215
1.09425e+06	2015-11-03	41.8	3	during		47	10	0	10	216
331798	2015-11-03	41.8	3	during		13	17	0	17	223
740768	2015-11-04	48.6	4	during		12	1	0	1	62
619004	2015-11-04	48.6	4	during		53	1	0	1	63
1.14521e+06	2015-11-04	48.6	4	during		54	1	0	1	64
798160	2015-11-04	48.6	4	during		56	1	0	1	65
	2015-11-04	48.6	4	during		99	1	0	1	66
798159	2015-11-04	48.6	4	during		58	4	0	4	191
12825	2015-11-04	48.6	4	during		64	4	0	4	192
383834	2015-11-05	57.8	5	during		8	1	0	1	67
740768	2015-11-05	57.8	5	during		12	1	0	1	68
	2015-11-05	57.8	5	during		99	1	0	1	69
1.14521e+06	2015-11-05	57.8	5	during		54	2	0	2	142
1.81878e+06	2015-11-05	57.8	5	during		78	2	0	2	143
45469.6	2015-11-05	57.8	5	during		107	2	0	2	144
292595	2015-11-05	57.8	5	during		106	3	0	3	172
48964.8	2015-11-05	57.8	5	during		67	5	0	5	203
12825	2015-11-05	57.8	5	during		64	8	0	8	213
331798	2015-11-06	35.2	6	during		13	1	0	1	70
48964.8	2015-11-06	35.2	6	during		67	1	0	1	71
2.91515e+06	2015-11-06	35.2	6	during		71	1	0	1	72
1421.09	2015-11-06	35.2	6	during		88	1	0	1	73
41693.3	2015-11-07	22	7	during		55	1	0	1	74
798159	2015-11-07	22	7	during		58	1	0	1	75
1.61469e+06	2015-11-08	19.4	8	during		40	1	0	1	76
2.91515e+06	2015-11-13	38	2	during		71	1	0	1	77
1.61469e+06	2015-11-13	38	2	during		40	3	0	3	173
1.61469e+06	2015-11-14	38.2	3	during		40	1	0	1	78
12825	2015-11-14	38.2	3	during		64	1	0	1	79
12825	2015-11-15	35.6	4	during		64	1	0	1	80
175067	2015-11-15	35.6	4	during		91	1	0	1	81
1.61469e+06	2015-11-16	14.8		after	1	40	1	0	1	82
326930	2015-11-19	0		after	4	93	1	0	1	83
248673	2015-12-10	8.4	2	during		27	0	7	7	24
798160	2015-12-10	8.4	2	during		56	1	0	1	84
798159	2015-12-10	8.4	2	during		58	1	0	1	85
2.91515e+06	2015-12-10	8.4	2	during		71	1	0	1	86
1.81878e+06	2015-12-10	8.4	2	during		78	2	0	2	145
798160	2015-12-11	8.4		after	1	56	0	5	5	25
798159	2015-12-11	8.4		after	1	60	1	0	1	87
1.81878e+06	2015-12-14	13.4		before	1	78	1	0	1	88
798160	2015-12-16	12.8	2	during		56	0	1	1	26
248673	2015-12-16	12.8	2	during		27	1	2	3	89
619004	2015-12-16	12.8	2	during		53	1	0	1	90
1.81878e+06	2015-12-16	12.8	2	during		78	4	0	4	193
2.91515e+06	2015-12-17	12.8		after	1	71	3	0	3	174
1.81878e+06	2015-12-17	12.8		after	1	78	4	0	4	194
292595	2015-12-18	12.2		after	2	106	1	0	1	91
1.81878e+06	2015-12-18	12.2		after	2	78	2	0	2	146
1.81878e+06	2015-12-21	77.6	1	during		78	0	5	5	27
28165.8	2015-12-21	77.6	1	during		69	1	0	1	92
326930	2015-12-21	77.6	1	during		93	3	0	3	175
17790.1	2015-12-21	77.6	1	during		68	5	0	5	204
12825	2015-12-21	77.6	1	during		64	14	0	14	221
12825	2015-12-22	80	2	during		64	1	0	1	93
292595	2015-12-22	80	2	during		106	1	0	1	94
248673	2015-12-22	80	2	during		27	3	0	3	176
798159	2015-12-22	80	2	during		60	3	0	3	177
28165.8	2015-12-22	80	2	during		69	3	0	3	178
326930	2015-12-22	80	2	during		93	3	0	3	179
798159	2015-12-22	80	2	during		58	4	0	4	195
451218	2015-12-22	80	2	during		105	4	0	4	196
1.14521e+06	2015-12-22	80	2	during		54	12	0	12	219
1.81878e+06	2015-12-23	80.2	3	during		78	0	2	2	28
14639	2015-12-23	80.2	3	during		14	1	0	1	95
798159	2015-12-23	80.2	3	during		60	1	0	1	96
12825	2015-12-23	80.2	3	during		64	1	0	1	97
326930	2015-12-23	80.2	3	during		93	5	0	5	205
1.09425e+06	2015-12-23	80.2	3	during		47	13	0	13	220
1.61469e+06	2015-12-23	80.2	3	during		40	31	0	31	225
248673	2015-12-24	50	4	during		27	1	0	1	98
12825	2015-12-24	50	4	during		64	1	0	1	99
28165.8	2015-12-24	50	4	during		69	1	0	1	100
451218	2015-12-24	50	4	during		105	1	0	1	101
1.61469e+06	2015-12-24	50	4	during		40	2	0	2	147
1.09425e+06	2015-12-24	50	4	during		47	2	0	2	148
1.14521e+06	2015-12-24	50	4	during		54	2	0	2	149
17790.1	2015-12-24	50	4	during		68	2	0	2	150
326930	2015-12-24	50	4	during		93	3	0	3	180
1.14521e+06	2016-01-01	59.8		before	2	54	1	0	1	102
451218	2016-01-02	118		before	1	105	1	0	1	103
451218	2016-01-03	228.2	1	during		105	1	0	1	104
1.81878e+06	2016-01-04	250.6	2	during		78	1	0	1	105
1.61469e+06	2016-01-05	250.6	3	during		40	1	0	1	106
1.61469e+06	2016-01-08	22.4		after	2	40	2	0	2	151
798159	2016-01-10	7.8		before	1	58	3	0	3	181
23896.8	2016-01-13	55.4		before	1	11	2	0	2	152
383834	2016-01-20	56.6		before	1	8	2	0	2	153
48964.8	2016-01-21	58.8	1	during		67	8	0	8	214
14639	2016-01-22	59.6	2	during		14	1	0	1	107
48964.8	2016-01-22	59.6	2	during		67	1	0	1	108
23896.8	2016-01-23	60.4	3	during		11	1	0	1	109
17188.4	2016-01-24	50.2	1	during		92	1	0	1	110
451218	2016-09-25	1.8	2	during		105	0	1	1	29
451218	2016-10-27	9.4	1	during		105	1	0	1	111
1.81878e+06	2016-10-28	12.6	2	during		78	0	1	1	30
740768	2016-10-28	12.6	2	during		12	2	0	2	154
1.14521e+06	2016-10-28	12.6	2	during		54	2	0	2	155
292595	2016-10-28	12.6	2	during		106	2	0	2	156
1.14521e+06	2016-10-29	12.6		after	1	54	1	0	1	112
	2016-10-29	12.6		after	1	X	1	0	1	113
451218	2016-10-29	12.6		after	1	105	3	0	3	182
1.81878e+06	2016-10-30	3.8	1	during		78	0	3	3	31
740768	2016-10-30	3.8	1	during		12	1	0	1	114
292595	2016-10-30	3.8	1	during		106	2	0	2	157
1.14521e+06	2016-10-30	3.8	1	during		54	7	0	7	212
740768	2016-10-31	3.2		after	1	12	1	0	1	115
	2016-11-11	33.2	1	during		A	1	0	1	116
740768	2016-11-11	33.2	1	during		12	2	0	2	158
740768	2016-11-12	30.2		after	1	12	3	0	3	183
175067	2016-12-06	20.2	2	during		91	1	0	1	117
740768	2016-12-07	20		after	1	12	3	0	3	184
1.14521e+06	2016-12-08	17		after	2	54	1	0	1	118
740768	2016-12-16	34.4	3	during		12	0	10	10	32
383834	2016-12-16	34.4	3	during		8	2	0	2	159
331798	2016-12-16	34.4	3	during		13	2	0	2	160
1.81878e+06	2016-12-16	34.4	3	during		78	4	0	4	197
451218	2016-12-16	34.4	3	during		105	6	0	6	208
175067	2016-12-16	34.4	3	during		91	10	0	10	217
292595	2016-12-16	34.4	3	during		106	11	0	11	218
798160	2016-12-16	34.4	3	during		56	18	0	18	224
740768	2016-12-18	5	5	during		12	0	1	1	33
1.14521e+06	2016-12-18	5	5	during		54	1	0	1	119
175067	2016-12-22	7.6		before	2	91	1	0	1	120
175067	2016-12-23	7.6		before	1	91	1	0	1	121
175067	2016-12-26	7.6		after	2	91	1	0	1	122
1.14521e+06	2017-01-04	5.2	2	during		54	3	0	3	185
	2017-01-24	41.8	1	during		Z	1	0	1	123
175067	2017-01-24	41.8	1	during		91	2	0	2	161
292595	2017-01-24	41.8	1	during		106	2	0	2	162
1.81878e+06	2017-01-24	41.8	1	during		78	4	0	4	198
451218	2017-01-24	41.8	1	during		105	4	0	4	199
740768	2017-01-25	41.8	2	during		12	0	18	18	34
383834	2017-01-25	41.8	2	during		8	1	0	1	124
331798	2017-01-25	41.8	2	during		13	1	0	1	125
1.14521e+06	2017-01-25	41.8	2	during		54	15	0	15	222
1.81878e+06	2017-01-26	42	3	during		78	1	0	1	126
292595	2017-01-26	42	3	during		106	1	0	1	127
1.14521e+06	2017-01-26	42	3	during		54	2	0	2	163
798160	2017-01-26	42	3	during		56	6	0	6	209
175067	2017-01-26	42	3	during		91	6	0	6	210
1.81878e+06	2017-01-27	5		after	1	78	1	0	1	128
383834	2017-01-27	5		after	1	8	3	0	3	186
175067	2017-01-30	17		before	1	91	1	0	1	129
	2017-01-30	17		before	1	X	1	0	1	130
1.14521e+06	2017-01-30	17		before	1	54	4	0	4	200
	2017-01-31	18.2	1	during		X	1	0	1	131
1.14521e+06	2017-01-31	18.2	1	during		54	3	0	3	187
740768	2017-02-01	18.2	2	during		12	0	1	1	35
451218	2017-02-01	18.2	2	during		105	1	0	1	132
175067	2017-02-01	18.2	2	during		91	2	0	2	164
1.14521e+06	2017-02-01	18.2	2	during		54	5	0	5	206
1.14521e+06	2017-02-25	40.4	1	during		54	0	6	6	36
1.14521e+06	2017-02-26	69	2	during		54	0	1	1	37
1.14521e+06	2017-02-27	70	3	during		54	0	2	2	38
17188.4	2017-02-27	70	3	during		92	0	1	1	39
451218	2017-02-27	70	3	during		105	0	3	3	40
1.81878e+06	2017-02-27	70	3	during		78	1	0	1	133
798160	2017-02-27	70	3	during		56	2	0	2	165
	2017-02-27	70	3	during		35-ext	2	0	2	166
1.14521e+06	2017-02-28	61	4	during		54	0	4	4	41
17188.4	2017-02-28	61	4	during		92	0	1	1	42
451218	2017-02-28	61	4	during		105	0	1	1	43
798160	2017-02-28	61	4	during		56	1	0	1	134
1.81878e+06	2017-02-28	61	4	during		78	2	0	2	167
292595	2017-02-28	61	4	during		106	6	0	6	211
1.14521e+06	2017-03-01	93.2	5	during		54	0	1	1	44

## Sheet: Pools
Season	Pond	Volume cm 3	Used for spawning (0= no, 1 = yes)
One	1	106751	1
One	2	12021	0
One	3	15587.8	0
One	4	540.669	0
One	5		0
One	6	98849.4	0
One	7	14455.4	0
One	8	383834	1
One	9	34183.3	0
One	10	25469.3	0
One	11	23896.8	1
One	12	740768	1
One	13	331798	1
One	14	14639	1
One	15	251092	1
One	16	793.341	0
One	17	8262.22	0
One	18		0
One	19	104710	1
One	20	38008	0
One	21	3932.5	0
One	22	3932.5	0
One	23		0
One	24		0
One	25	299478	1
One	27	248673	1
One	30	6692.66	0
One	31	7577.78	0
One	32	63573.4	0
One	33	1270.5	0
One	34	8399.06	1
One	35	181630	0
One	36	19015.2	0
One	40	1.61469e+06	1
One	41		0
One	42		0
One	43		0
One	47	1.09425e+06	1
One	50	52929.9	0
One	51	6082.28	0
One	52	3382.04	0
One	53	619004	1
One	54	1.14521e+06	1
One	55	41693.3	1
One	56	798160	1
One	57	234224	0
One	58		1
One	59		0
One	60		1
One	62	15307.5	0
One	63		0
One	64	12825	1
One	65	9224.73	0
One	66		0
One	67	48964.8	1
One	68	17790.1	1
One	69	28165.8	1
One	70	2.91515e+06	0
One	71	2.91515e+06	1
One	78	1.81878e+06	1
One	79	58204.7	0
One	80	100815	0
One	81	35203	1
One	82	135930	0
One	83	10618.6	0
One	86	11005.5	0
One	88	1421.09	1
One	89	9706.67	0
One	90	34533.3	0
One	91	175067	1
One	92	17188.4	1
One	93	326930	1
One	95	83303.6	0
One	96	27718.4	0
One	97	81880.5	1
One	98	1722.68	0
One	99	116292	1
One	101		0
One	102		0
One	103	25951.3	0
One	104		0
One	105	451218	1
One	106	292595	1
One	107	45469.6	1
two	1	106751	0
two	7	14455.4	0
two	8	383834	1
two	9	34183.3	0
two	12	740768	1
two	13	331798	1
two	15	251092	0
two	18		0
two	19	104710	0
two	21	3932.5	0
two	25	299478	0
two	27	248673	0
two	30	6692.66	0
two	31	7577.78	0
two	32	63573.4	0
two	34	8399.06	0
two	35	181630	0
two	36	19015.2	0
two	37		0
two	38	60668.4	0
two	39		0
two	40	1.61469e+06	0
two	41		0
two	42		0
two	47	1.09425e+06	0
two	50	52929.9	0
two	51	6082.28	0
two	52	3382.04	0
two	54	1.14521e+06	1
two	55	41693.3	0
two	56	798160	1
two	78	1.81878e+06	1
two	79	58204.7	0
two	82	135930	0
two	86	11005.5	0
two	91	175067	1
two	92	17188.4	1
two	93	326930	0
two	95	83303.6	0
two	96	27718.4	0
two	99	116292	0
two	101		0
two	103	25951.3	0
two	105	451218	1
two	106	292595	1
two	35 ext		1
two	A		1
two	B		0
two	C		0
two	D		0
two	E		0
two	EE		0
two	F		0
two	G1		0
two	G2		0
two	L		0
two	LL		0
two	M		0
two	N		0
two	O		0
two	P		0
two	P2		0
two	P3		0
two	Q		0
two	R		0
two	S		0
two	U		0
two	V		0
two	W		0
two	X		1
two	z		1

## Sheet: Surveys
Date	Date surveyed	Interval between survey dates (days)	Date is in rain event		Date	Date surveyed	Interval between survey dates	Date is in rain event
2015-10-11	1	1	No		2016-09-18	1	1	No
2015-10-12	1	1	Yes		2016-09-23	1	6	No
2015-10-13	1	1	No		2016-10-03	1	1	No
2015-10-14	1	1	Yes		2016-10-04	1	1	No
2015-10-15	1	1	No		2016-10-05	1	1	No
2015-10-16	1	1	No		2016-10-06	1	4	No
2015-10-17	1	4	No		2016-10-10	1	8	No
2015-10-21	1	1	Yes		2016-10-19	1	4	No
2015-10-22	1	2	Yes		2016-10-24	1	1	No
2015-10-24	1	1	No		2016-10-25	1	3	No
2015-10-25	1	1	No		2016-10-30	1	1	No
2015-10-26	1	1	Yes		2016-11-01	1	7	No
2015-10-27	1	1	Yes		2016-11-08	1	1	No
2015-10-28	1	1	No		2016-11-11	1	1	No
2015-10-29	1	1	No		2016-11-13	1	6	No
2015-10-30	1	4	No		2016-11-19	1	8	No
2015-11-03	1	1	Yes		2016-11-27	1	8	No
2015-11-04	1	1	Yes		2016-12-05	1	1	No
2015-11-05	1	1	Yes		2016-12-08	1	1	No
2015-11-06	1	1	Yes		2016-12-09	1	1	No
2015-11-07	1	1	Yes		2016-12-10	1	6	No
2015-11-08	1	1	Yes		2016-12-23	1	4	No
2015-11-09	1	3	Yes		2016-12-27	1	1	No
2015-11-12	1	3	No		2016-12-28	1	6	No
2015-11-15	1	1	Yes		2017-01-03	1	3	No
2015-11-16	1	1	Yes		2017-01-28	1	2	No
2015-11-17	1	2	No		2017-01-30	1	3	No
2015-11-19	1	1	No		2017-02-14	1	1	No
2015-11-20	1	20	No		2017-02-18	1	2	No
2015-12-10	1	1	Yes		2017-02-20	1	6	No
2015-12-11	1	3	Yes		2016-09-19	1	4	Yes
2015-12-14	1	1	No		2016-09-29	1	4	Yes
2015-12-15	1	2	No		2016-10-18	1	1	Yes
2015-12-17	1	1	Yes		2016-10-23	1	1	Yes
2015-12-18	1	4	No		2016-10-28	1	1	Yes
2015-12-22	1	1	Yes		2016-10-29	1	1	Yes
2015-12-23	1	1	Yes		2016-10-31	1	1	Yes
2015-12-24	1	4	Yes		2016-11-09	1	1	Yes
2015-12-28	1	1	Yes		2016-11-10	1	1	Yes
2015-12-29	1	6	Yes		2016-11-12	1	1	Yes
2016-01-04	1	3	Yes		2016-12-06	1	1	Yes
2016-01-07	1	1	Yes		2016-12-07	1	1	Yes
2016-01-08	1	2	No		2016-12-16	1	1	Yes
2016-01-10	1	1	No		2016-12-17	1	2	Yes
2016-01-11	1	1	No		2016-12-19	1	4	Yes
2016-01-12	1	1	Yes		2017-01-06	1	14	Yes
2016-01-13	1	2	No		2017-01-20	1	1	Yes
2016-01-15	1	2	Yes		2017-01-21	1	4	Yes
2016-01-17	1	6	Yes		2017-01-25	1	1	Yes
2016-01-23	1	1	Yes		2017-01-26	1	1	Yes
2016-01-24	1	1	Yes		2017-01-27	1	1	Yes
2016-01-25	1		Yes		2017-02-02	1	1	Yes
					2017-02-03	1	11	Yes
					2017-02-15	1	3	Yes
					2017-02-26	1	2	Yes
					2017-02-28	1	2	Yes
					2017-03-02	1	6	Yes
					2017-03-08	1	7	Yes
					2017-03-15	1		Yes

## Sheet: Hydroperiod
Season	Pond	Hydroperiod (days)
one	1	13
one	1	16
one	1	33
one	1	49
one	8	11
one	8	13
one	8	16
one	8	21
one	8	49
one	11	13
one	11	16
one	11	33
one	11	49
one	12	18
one	12	35
one	12	69
one	13	126
one	14	6
one	14	9
one	14	15
one	14	20
one	14	22
one	14	23
one	15	16
one	15	18
one	15	23
one	15	24
one	15	29
one	19	1
one	19	15
one	19	16
one	19	18
one	19	23
one	19	33
one	25	11
one	25	15
one	25	16
one	25	18
one	25	20
one	25	23
one	27	124
one	34	14
one	34	14
one	34	20
one	34	23
one	34	33
one	40	9
one	40	14
one	40	22
one	40	69
one	47	16
one	47	49
one	47	51
one	53	126
one	54	15
one	54	17
one	54	33
one	54	49
one	55	16
one	55	18
one	55	20
one	55	24
one	55	27
one	56	124
one	58	124
one	60	56
one	60	69
one	64	3
one	64	7
one	64	9
one	64	13
one	64	14
one	64	20
one	64	22
one	67	5
one	67	7
one	67	14
one	67	18
one	67	23
one	67	28
one	68	14
one	68	20
one	68	23
one	68	48
one	69	14
one	69	19
one	69	23
one	69	48
one	71	52
one	71	69
one	78	126
one	81	7
one	81	14
one	81	20
one	81	21
one	81	39
one	91	23
one	91	45
one	91	52
one	92	14
one	92	16
one	92	21
one	92	52
one	93	17
one	93	49
one	93	52
one	97	17
one	97	23
one	97	25
one	97	50
one	99	14
one	99	21
one	99	23
one	99	51
one	105	17
one	105	49
one	105	51
one	106	17
one	106	49
one	106	51
one	107	5
one	107	10
one	107	14
one	107	14
one	107	22
one	107	32
two	8a	1
two	8a	1
two	8a	1
two	8a	3
two	8a	3
two	8a	3
two	8a	3
two	8a	4
two	8a	6
two	8a	15
two	8a	15
two	8a	16
two	8a	50
two	12a	1
two	12a	4
two	12a	17
two	12a	18
two	12a	23
two	12a	44
two	12a	50
two	13a	1
two	13a	1
two	13a	1
two	13a	3
two	13a	3
two	13a	4
two	13a	10
two	13a	11
two	13a	15
two	13a	15
two	13a	16
two	13a	50
two	54a	1
two	54a	1
two	54a	3
two	54a	4
two	54a	6
two	54a	7
two	54a	16
two	54a	16
two	54a	17
two	54a	69
two	56a	1
two	56a	1
two	56a	1
two	56a	1
two	56a	2
two	56a	2
two	56a	2
two	56a	4
two	56a	6
two	56a	7
two	56a	7
two	56a	10
two	56a	16
two	56a	17
two	78a	3
two	78a	7
two	78a	12
two	78a	12
two	78a	17
two	78a	18
two	78a	37
two	78a	41
two	91a	1
two	91a	3
two	91a	8
two	91a	17
two	91a	18
two	91a	18
two	91a	21
two	91a	22
two	91a	30
two	92a	2
two	92a	3
two	92a	4
two	92a	8
two	92a	8
two	92a	12
two	92a	16
two	92a	17
two	92a	18
two	105a	1
two	105a	2
two	105a	3
two	105a	4
two	105a	5
two	105a	5
two	105a	8
two	105a	17
two	105a	17
two	105a	32
two	105a	34
two	106a	1
two	106a	1
two	106a	1
two	106a	1
two	106a	2
two	106a	6
two	106a	7
two	106a	8
two	106a	17
two	106a	17
two	106a	18
two	106a	24

## Sheet: Rainfall data
Season	Date (24 hours previous to 9am)	Date (true date for night of spawning)	Rain > 0.2mm (0 = no, 1= yes)	Five day rainfall around date (mm)	Daily rain (mm)	Days in rain event	Total rain per rain event	Rain event = 1	Days between rain events
one	2015-09-01	2015-08-31	0		0.2
one	2015-09-02	2015-09-01	0		0
one	2015-09-03	2015-09-02	1	-	2.8
one	2015-09-04	2015-09-03	1	-	2
one	2015-09-05	2015-09-04	1	8.4	1.4
one	2015-09-06	2015-09-05	1	5.8	1.4
one	2015-09-07	2015-09-06	1	3.8	0.8	5	5.6	1
one	2015-09-08	2015-09-07	0	2.4	0.2				10
one	2015-09-09	2015-09-08	0	1	0
one	2015-09-10	2015-09-09	0	0.2	0
one	2015-09-11	2015-09-10	0	0	0
one	2015-09-12	2015-09-11	0	0	0
one	2015-09-13	2015-09-12	0	0.2	0
one	2015-09-14	2015-09-13	0	0.2	0
one	2015-09-15	2015-09-14	0	0.2	0.2
one	2015-09-16	2015-09-15	0	34.6	0
one	2015-09-17	2015-09-16	0	35.6	0
one	2015-09-18	2015-09-17	1	46.6	34.4
one	2015-09-19	2015-09-18	1	52.6	1
one	2015-09-20	2015-09-19	1	53.4	11.2
one	2015-09-21	2015-09-20	1	19	6
one	2015-09-22	2015-09-21	1	18.6	0.8	5	53.4	1
one	2015-09-23	2015-09-22	0	25	0				1
one	2015-09-24	2015-09-23	1	22.4	0.6
one	2015-09-25	2015-09-24	1	22.2	17.6
one	2015-09-26	2015-09-25	1	22.2	3.4
one	2015-09-27	2015-09-26	1	21.8	0.6	4	22.2	1
one	2015-09-28	2015-09-27	0	4.2	0
one	2015-09-29	2015-09-28	0	4.2	0.2
one	2015-09-30	2015-09-29	0	3.8	0				3
one	2015-10-01	2015-09-30	1	3.8	3.4	1	3.4	1
one	2015-10-02	2015-10-01	0	3.6	0.2
one	2015-10-03	2015-10-02	0	3.6	0
one	2015-10-04	2015-10-03	0	0.2	0
one	2015-10-05	2015-10-04	0	0	0
one	2015-10-06	2015-10-05	0	0.4	0
one	2015-10-07	2015-10-06	0	0.4	0				6
one	2015-10-08	2015-10-07	1	0.4	0.4	1	0.4	1
one	2015-10-09	2015-10-08	0	0.4	0
one	2015-10-10	2015-10-09	0	6	0
one	2015-10-11	2015-10-10	0	5.6	0				3
one	2015-10-12	2015-10-11	1	6	5.6	1	5.6	1
one	2015-10-13	2015-10-12	0	6	0				1
one	2015-10-14	2015-10-13	1	6	0.4	1	0.4	1
one	2015-10-15	2015-10-14	0	0.6	0
one	2015-10-16	2015-10-15	0	1	0
one	2015-10-17	2015-10-16	0	1.4	0.2				3
one	2015-10-18	2015-10-17	1	1.4	0.4
one	2015-10-19	2015-10-18	1	10.4	0.8	2	1.2	1
one	2015-10-20	2015-10-19	0	11.8	0				1
one	2015-10-21	2015-10-20	1	20.2	9
one	2015-10-22	2015-10-21	1	19.4	1.6
one	2015-10-23	2015-10-22	1	19.4	8.8	3	19.4	1
one	2015-10-24	2015-10-23	0	16.6	0
one	2015-10-25	2015-10-24	0	36.2	0				2
one	2015-10-26	2015-10-25	1	27.4	6.2
one	2015-10-27	2015-10-26	1	27.4	21.2	2	27.4	1
one	2015-10-28	2015-10-27	0	27.4	0
one	2015-10-29	2015-10-28	0	21.2	0
one	2015-10-30	2015-10-29	0	0	0
one	2015-10-31	2015-10-30	0	2	0
one	2015-11-01	2015-10-31	0	2.6	0				5
one	2015-11-02	2015-11-01	1	25.8	2
one	2015-11-03	2015-11-02	1	39	0.6
one	2015-11-04	2015-11-03	1	41.8	23.2
one	2015-11-05	2015-11-04	1	48.6	13.2
one	2015-11-06	2015-11-05	1	57.8	2.8
one	2015-11-07	2015-11-06	1	35.2	8.8
one	2015-11-08	2015-11-07	1	22	9.8
one	2015-11-09	2015-11-08	1	19.4	0.6	8	61	1
one	2015-11-10	2015-11-09	0	10.6	0
one	2015-11-11	2015-11-10	0	3.4	0.2
one	2015-11-12	2015-11-11	0	23.6	0				3
one	2015-11-13	2015-11-12	1	33.6	2.6
one	2015-11-14	2015-11-13	1	38	20.8
one	2015-11-15	2015-11-14	1	38.2	10
one	2015-11-16	2015-11-15	1	35.6	4.6	4	38	1
one	2015-11-17	2015-11-16	0	14.8	0.2
one	2015-11-18	2015-11-17	0	4.8	0
one	2015-11-19	2015-11-18	0	0.2	0
one	2015-11-20	2015-11-19	0	0	0
one	2015-11-21	2015-11-20	0	0	0
one	2015-11-22	2015-11-21	0	0	0
one	2015-11-23	2015-11-22	0	0	0
one	2015-11-24	2015-11-23	0	0	0
one	2015-11-25	2015-11-24	0	0.6	0
one	2015-11-26	2015-11-25	0	0.8	0				10
one	2015-11-27	2015-11-26	1	1.8	0.6	1	0.6	1
one	2015-11-28	2015-11-27	0	1.8	0.2				1
one	2015-11-29	2015-11-28	1	1.8	1	1	1	1
one	2015-11-30	2015-11-29	0	1.2	0
one	2015-12-01	2015-11-30	0	1	0
one	2015-12-02	2015-12-01	0	0	0
one	2015-12-03	2015-12-02	0	0	0
one	2015-12-04	2015-12-03	0	0	0
one	2015-12-05	2015-12-04	0	0	0
one	2015-12-06	2015-12-05	0	0	0
one	2015-12-07	2015-12-06	0	0.2	0
one	2015-12-08	2015-12-07	0	6	0
one	2015-12-09	2015-12-08	0	7.6	0.2				10
one	2015-12-10	2015-12-09	1	7.8	5.8
one	2015-12-11	2015-12-10	1	8.4	1.6	2	7.4	1
one	2015-12-12	2015-12-11	0	8.4	0.2				1
one	2015-12-13	2015-12-12	1	2.6	0.6	1	0.6	1
one	2015-12-14	2015-12-13	0	1.6	0.2
one	2015-12-15	2015-12-14	0	13.4	0				2
one	2015-12-16	2015-12-15	1	13	0.6
one	2015-12-17	2015-12-16	1	12.8	12	2	12.6	1
one	2015-12-18	2015-12-17	0	12.8	0.2
one	2015-12-19	2015-12-18	0	12.2	0
one	2015-12-20	2015-12-19	0	35	0
one	2015-12-21	2015-12-20	0	73.6	0				4
one	2015-12-22	2015-12-21	1	77.6	34.8
one	2015-12-23	2015-12-22	1	80	38.8
one	2015-12-24	2015-12-23	1	80.2	4
one	2015-12-25	2015-12-24	1	50	2.4	4	80	1
one	2015-12-26	2015-12-25	0	14.6	0.2				1
one	2015-12-27	2015-12-26	1	12.2	4.6
one	2015-12-28	2015-12-27	1	10	3.4
one	2015-12-29	2015-12-28	1	9.8	1.6	3	9.6	1
one	2015-12-30	2015-12-29	0	5.2	0.2
one	2015-12-31	2015-12-30	0	1.8	0
one	2016-01-01	2015-12-31	0	0.2	0
one	2016-01-02	2016-01-01	0	59.8	0
one	2016-01-03	2016-01-02	0	118	0				5
one	2016-01-04	2016-01-03	1	228.2	59.8
one	2016-01-05	2016-01-04	1	250.6	58.2
one	2016-01-06	2016-01-05	1	250.6	110.2
one	2016-01-07	2016-01-06	1	190.8	22.4	4	250.6	1
one	2016-01-08	2016-01-07	0	132.6	0
one	2016-01-09	2016-01-08	0	22.4	0
one	2016-01-10	2016-01-09	0	7.8	0
one	2016-01-11	2016-01-10	0	7.8	0				4
one	2016-01-12	2016-01-11	1	7.8	7.8	1	7.8	1
one	2016-01-13	2016-01-12	0	41.2	0
one	2016-01-14	2016-01-13	0	55.4	0				2
one	2016-01-15	2016-01-14	1	50.8	33.4
one	2016-01-16	2016-01-15	1	50.8	14.2
one	2016-01-17	2016-01-16	1	50.8	3.2	3	50.8	1
one	2016-01-18	2016-01-17	0	17.4	0
one	2016-01-19	2016-01-18	0	3.2	0
one	2016-01-20	2016-01-19	0	10.2	0
one	2016-01-21	2016-01-20	0	56.6	0				4
one	2016-01-22	2016-01-21	1	58.8	10.2
one	2016-01-23	2016-01-22	1	59.6	46.4
one	2016-01-24	2016-01-23	1	60.4	2.2
one	2016-01-25	2016-01-24	1	50.2	0.8
one	2016-01-26	2016-01-25	1	7.6	0.8	5	60.4	1
one	2016-01-27	2016-01-26	0	6.8	0				1
one	2016-01-28	2016-01-27	1	6	3.8
one	2016-01-29	2016-01-28	1	5.2	1.4	2	5.2	1
one	2016-01-30	2016-01-29	0	5.2	0
one	2016-01-31	2016-01-30	0	1.4	0
one	2016-02-01	2016-01-31	0	0	0
one	2016-02-02	2016-02-01	0	11.2	0
one	2016-02-03	2016-02-02	0	13	0				5
one	2016-02-04	2016-02-03	1	18.6	11.2
one	2016-02-05	2016-02-04	1	19	1.8
one	2016-02-06	2016-02-05	1	19	5.6
one	2016-02-07	2016-02-06	1	8.2	0.4	4	19	1
one	2016-02-08	2016-02-07	0	6.4	0				1
one	2016-02-09	2016-02-08	1	0.8	0.4	1	0.4	1
one	2016-02-10	2016-02-09	0	0.4	0				7
one	2016-02-11	2016-02-10	0	0.4	0
one	2016-02-12	2016-02-11	0	0	0
one	2016-02-13	2016-02-12	0	0	0
one	2016-02-14	2016-02-13	0	0	0
one	2016-02-15	2016-02-14	0	1.2	0
one	2016-02-16	2016-02-15	0	1.6	0
one	2016-02-17	2016-02-16	1	1.6	1.2
one	2016-02-18	2016-02-17	1	1.6	0.4	2	1.6	1
one	2016-02-19	2016-02-18	0	1.6	0				4
one	2016-02-20	2016-02-19	0	0.6	0
one	2016-02-21	2016-02-20	0	1.8	0
one	2016-02-22	2016-02-21	0	1.8	0.2
one	2016-02-23	2016-02-22	1	1.8	1.6	1	1.6	1
one	2016-02-24	2016-02-23	0	2	0				22
one	2016-02-25	2016-02-24	0	1.8	0
one	2016-02-26	2016-02-25	0	0.2	0.2
one	2016-02-27	2016-02-26	0	0.2	0
one	2016-02-28	2016-02-27	0	0.2	0
one	2016-02-29	2016-02-28	0	0	0
one	2016-03-01	2016-02-29	0	0	0
one	2016-03-02	2016-03-01	0	0	0
one	2016-03-03	2016-03-02	0	0	0
one	2016-03-04	2016-03-03	0	0	0
one	2016-03-05	2016-03-04	0	0.2	0
one	2016-03-06	2016-03-05	0	0.2	0
one	2016-03-07	2016-03-06	0	0.2	0.2
one	2016-03-08	2016-03-07	0	0.2	0
one	2016-03-09	2016-03-08	0	0.2	0
one	2016-03-10	2016-03-09	0	0.2	0
one	2016-03-11	2016-03-10	0	0.2	0
one	2016-03-12	2016-03-11	0	0.2	0.2
one	2016-03-13	2016-03-12	0	0.2	0
one	2016-03-14	2016-03-13	0	0.4	0
one	2016-03-15	2016-03-14	0	6.4	0
one	2016-03-16	2016-03-15	0	30.8	0.2
one	2016-03-17	2016-03-16	1	31.8	6.2
one	2016-03-18	2016-03-17	1	32.2	24.4
one	2016-03-19	2016-03-18	1	32	1
one	2016-03-20	2016-03-19	1	43.4	0.4	4	32	1
one	2016-03-21	2016-03-20	0	20.8	0				1
one	2016-03-22	2016-03-21	1	20	17.6
one	2016-03-23	2016-03-22	1	19.6	1.8	2	19.4	1
one	2016-03-24	2016-03-23	0	19.6	0.2				5
one	2016-03-25	2016-03-24	0	2.2	0
one	2016-03-26	2016-03-25	0	0.4	0
one	2016-03-27	2016-03-26	0	13.2	0.2
one	2016-03-28	2016-03-27	0	13.4	0
one	2016-03-29	2016-03-28	1	13.6	13	1	13	1
one	2016-03-30	2016-03-29	0	13.4	0.2
one	2016-03-31	2016-03-30	0	-	0.2
one	2016-04-01	2016-03-31	0	-	0
two	2016-09-01	2016-08-31	0	-	0.2
two	2016-09-02	2016-09-01	1	-	6.8
two	2016-09-03	2016-09-02	1	13.4	6.2	2	13	1
two	2016-09-04	2016-09-03	0	13.2	0.2				6
two	2016-09-05	2016-09-04	0	6.4	0
two	2016-09-06	2016-09-05	0	0.2	0
two	2016-09-07	2016-09-06	0	0	0
two	2016-09-08	2016-09-07	0	0.8	0
two	2016-09-09	2016-09-08	0	0.8	0
two	2016-09-10	2016-09-09	1	0.8	0.8	1	0.8	1
two	2016-09-11	2016-09-10	0	0.8	0				3
two	2016-09-12	2016-09-11	0	10.6	0
two	2016-09-13	2016-09-12	0	10.8	0
two	2016-09-14	2016-09-13	1	10.8	9.8
two	2016-09-15	2016-09-14	1	10.8	1	2	10.8	1
two	2016-09-16	2016-09-15	0	10.8	0
two	2016-09-17	2016-09-16	0	25.4	0
two	2016-09-18	2016-09-17	0	24.6	0				3
two	2016-09-19	2016-09-18	1	24.6	24.4	1	24.4	1
two	2016-09-20	2016-09-19	0	25.8	0.2
two	2016-09-21	2016-09-20	0	25.8	0				2
two	2016-09-22	2016-09-21	1	1.4	1.2	1	1.2	1
two	2016-09-23	2016-09-22	0	2	0
two	2016-09-24	2016-09-23	0	3	0				2
two	2016-09-25	2016-09-24	1	1.8	0.8
two	2016-09-26	2016-09-25	1	1.8	1	2	1.8	1
two	2016-09-27	2016-09-26	0	2.2	0
two	2016-09-28	2016-09-27	0	4.6	0				2
two	2016-09-29	2016-09-28	1	3.6	0.4
two	2016-09-30	2016-09-29	1	3.6	3.2	2	3.6	1
two	2016-10-01	2016-09-30	0	3.6	0
two	2016-10-02	2016-10-01	0	3.2	0
two	2016-10-03	2016-10-02	0	0	0
two	2016-10-04	2016-10-03	0	0	0
two	2016-10-05	2016-10-04	0	0	0
two	2016-10-06	2016-10-05	0	0	0
two	2016-10-07	2016-10-06	0	0.4	0
two	2016-10-08	2016-10-07	0	0.4	0				8
two	2016-10-09	2016-10-08	1	5.6	0.4	1	0.4	1
two	2016-10-10	2016-10-09	0	5.8	0				1
two	2016-10-11	2016-10-10	1	7	5.2	1	5.2	1
two	2016-10-12	2016-10-11	0	10.2	0.2				1
two	2016-10-13	2016-10-12	1	10.2	1.2
two	2016-10-14	2016-10-13	1	5	3.6	2	4.8	1
two	2016-10-15	2016-10-14	0	4.8	0
two	2016-10-16	2016-10-15	0	8.2	0
two	2016-10-17	2016-10-16	0	4.6	0				3
two	2016-10-18	2016-10-17	1	4.6	4.6	1	4.6	1
two	2016-10-19	2016-10-18	0	4.6	0
two	2016-10-20	2016-10-19	0	28.8	0
two	2016-10-21	2016-10-20	0	27.6	0				3
two	2016-10-22	2016-10-21	1	27.6	24.2
two	2016-10-23	2016-10-22	1	27.6	3.4	2	27.6	1
two	2016-10-24	2016-10-23	0	27.6	0
two	2016-10-25	2016-10-24	0	3.4	0
two	2016-10-26	2016-10-25	0	8.8	0
two	2016-10-27	2016-10-26	0	9.4	0				4
two	2016-10-28	2016-10-27	1	9.4	8.8
two	2016-10-29	2016-10-28	1	12.6	0.6	2	9.4	1
two	2016-10-30	2016-10-29	0	12.6	0				1
two	2016-10-31	2016-10-30	1	3.8	3.2	1	3.2	1
two	2016-11-01	2016-10-31	0	3.2	0
two	2016-11-02	2016-11-01	0	3.2	0
two	2016-11-03	2016-11-02	0	0	0
two	2016-11-04	2016-11-03	0	0	0
two	2016-11-05	2016-11-04	0	0	0
two	2016-11-06	2016-11-05	0	0	0
two	2016-11-07	2016-11-06	0	0.8	0
two	2016-11-08	2016-11-07	0	6.8	0				8
two	2016-11-09	2016-11-08	1	7	0.8
two	2016-11-10	2016-11-09	1	34	6	2	6.8	1
two	2016-11-11	2016-11-10	0	34	0.2				1
two	2016-11-12	2016-11-11	1	33.2	27	1	27	1
two	2016-11-13	2016-11-12	0	30.2	0
two	2016-11-14	2016-11-13	0	30	0				2
two	2016-11-15	2016-11-14	1	3	3	1	3	1
two	2016-11-16	2016-11-15	0	3	0
two	2016-11-17	2016-11-16	0	3	0
two	2016-11-18	2016-11-17	0	0	0
two	2016-11-19	2016-11-18	0	0	0
two	2016-11-20	2016-11-19	0	0	0
two	2016-11-21	2016-11-20	0	0	0
two	2016-11-22	2016-11-21	0	0.2	0
two	2016-11-23	2016-11-22	0	0.4	0
two	2016-11-24	2016-11-23	0	0.4	0.2
two	2016-11-25	2016-11-24	0	0.4	0.2
two	2016-11-26	2016-11-25	0	0.4	0
two	2016-11-27	2016-11-26	0	0.2	0
two	2016-11-28	2016-11-27	0	0	0
two	2016-11-29	2016-11-28	0	2	0
two	2016-11-30	2016-11-29	0	4.4	0				15
two	2016-12-01	2016-11-30	1	4.4	2
two	2016-12-02	2016-12-01	1	4.4	2.4	2	4.4	1
two	2016-12-03	2016-12-02	0	4.6	0
two	2016-12-04	2016-12-03	0	5.6	0
two	2016-12-05	2016-12-04	0	20.2	0.2				3
two	2016-12-06	2016-12-05	1	20.2	3
two	2016-12-07	2016-12-06	1	20.2	17	2	20	1
two	2016-12-08	2016-12-07	0	20	0
two	2016-12-09	2016-12-08	0	17	0
two	2016-12-10	2016-12-09	0	0	0
two	2016-12-11	2016-12-10	0	0	0
two	2016-12-12	2016-12-11	0	0	0
two	2016-12-13	2016-12-12	0	2.2	0
two	2016-12-14	2016-12-13	0	29.4	0				7
two	2016-12-15	2016-12-14	1	30.8	2.2
two	2016-12-16	2016-12-15	1	31.6	27.2
two	2016-12-17	2016-12-16	1	34.4	1.4
two	2016-12-18	2016-12-17	1	32.2	0.8
two	2016-12-19	2016-12-18	1	5	2.8	5	34.4	1
two	2016-12-20	2016-12-19	0	3.6	0
two	2016-12-21	2016-12-20	0	2.8	0
two	2016-12-22	2016-12-21	0	0	0
two	2016-12-23	2016-12-22	0	7.6	0
two	2016-12-24	2016-12-23	0	7.6	0				5
two	2016-12-25	2016-12-24	1	7.6	7.6	1	7.6	1
two	2016-12-26	2016-12-25	0	7.6	0
two	2016-12-27	2016-12-26	0	7.6	0
two	2016-12-28	2016-12-27	0	0	0
two	2016-12-29	2016-12-28	0	0	0
two	2016-12-30	2016-12-29	0	0	0
two	2016-12-31	2016-12-30	0	1.6	0
two	2017-01-01	2016-12-31	0	1.6	0				7
two	2017-01-02	2017-01-01	1	2.2	1.6	1	1.6	1
two	2017-01-03	2017-01-02	0	4.6	0				1
two	2017-01-04	2017-01-03	1	6.8	0.6
two	2017-01-05	2017-01-04	1	5.2	2.4
two	2017-01-06	2017-01-05	1	5.2	2.2	3	5.2	1
two	2017-01-07	2017-01-06	0	4.6	0
two	2017-01-08	2017-01-07	0	2.2	0
two	2017-01-09	2017-01-08	0	0	0
two	2017-01-10	2017-01-09	0	0	0
two	2017-01-11	2017-01-10	0	0	0
two	2017-01-12	2017-01-11	0	0	0
two	2017-01-13	2017-01-12	0	0.8	0
two	2017-01-14	2017-01-13	0	1.4	0				8
two	2017-01-15	2017-01-14	1	1.4	0.8
two	2017-01-16	2017-01-15	1	1.4	0.6	2	1.4	1
two	2017-01-17	2017-01-16	0	1.4	0
two	2017-01-18	2017-01-17	0	1.2	0
two	2017-01-19	2017-01-18	0	11	0				3
two	2017-01-20	2017-01-19	1	11	0.6
two	2017-01-21	2017-01-20	1	11	10.4	2	11	1
two	2017-01-22	2017-01-21	0	11	0
two	2017-01-23	2017-01-22	0	47.4	0
two	2017-01-24	2017-01-23	0	38.6	0				3
two	2017-01-25	2017-01-24	1	41.8	37
two	2017-01-26	2017-01-25	1	41.8	1.6
two	2017-01-27	2017-01-26	1	42	3.2	3	41.8	1
two	2017-01-28	2017-01-27	0	5	0
two	2017-01-29	2017-01-28	0	3.4	0.2
two	2017-01-30	2017-01-29	0	13.6	0
two	2017-01-31	2017-01-30	0	17	0				4
two	2017-02-01	2017-01-31	1	18.2	13.4
two	2017-02-02	2017-02-01	1	18.2	3.4
two	2017-02-03	2017-02-02	1	32.4	1.4	3	18.2	1
two	2017-02-04	2017-02-03	0	19.2	0				1
two	2017-02-05	2017-02-04	1	16.6	14.2	1	14.2	1
two	2017-02-06	2017-02-05	0	19	0.2				1
two	2017-02-07	2017-02-06	1	23	0.8
two	2017-02-08	2017-02-07	1	8.8	3.8
two	2017-02-09	2017-02-08	1	8.6	4	3	8.6	1
two	2017-02-10	2017-02-09	0	7.8	0
two	2017-02-11	2017-02-10	0	4	0
two	2017-02-12	2017-02-11	0	0	0
two	2017-02-13	2017-02-12	0	6.5	0
two	2017-02-14	2017-02-13	0	6.7	0				5
two	2017-02-15	2017-02-14	1	6.7	6.5	1	6.5	1
two	2017-02-16	2017-02-15	0	6.7	0.2
two	2017-02-17	2017-02-16	0	11.9	0
two	2017-02-18	2017-02-17	0	5.4	0				3
two	2017-02-19	2017-02-18	1	5.2	5.2	1	5.2	1
two	2017-02-20	2017-02-19	0	5.2	0
two	2017-02-21	2017-02-20	0	5.2	0
two	2017-02-22	2017-02-21	0	0	0
two	2017-02-23	2017-02-22	0	0	0
two	2017-02-24	2017-02-23	0	12.8	0
two	2017-02-25	2017-02-24	0	16.6	0				6
two	2017-02-26	2017-02-25	1	40.4	12.8
two	2017-02-27	2017-02-26	1	69	3.8
two	2017-02-28	2017-02-27	1	70	23.8
two	2017-03-01	2017-02-28	1	61	28.6
two	2017-03-02	2017-03-01	1	93.2	1
two	2017-03-03	2017-03-02	1	77.6	3.8
two	2017-03-04	2017-03-03	1	49.2	36
two	2017-03-05	2017-03-04	1	48.2	8.2	8	118	1
two	2017-03-06	2017-03-05	0	49.4	0.2
two	2017-03-07	2017-03-06	0	15	0				2
two	2017-03-08	2017-03-07	1	7.6	5
two	2017-03-09	2017-03-08	1	7.6	1.6
two	2017-03-10	2017-03-09	1	7.6	0.8	3	7.4	1
two	2017-03-11	2017-03-10	0	2.6	0.2
two	2017-03-12	2017-03-11	0	3.2	0
two	2017-03-13	2017-03-12	0	20.2	0				3
two	2017-03-14	2017-03-13	1	41.4	2.2
two	2017-03-15	2017-03-14	1	55.6	17.8
two	2017-03-16	2017-03-15	1	94	21.4
two	2017-03-17	2017-03-16	1	109.8	14.2
two	2017-03-18	2017-03-17	1	92.4	38.4
two	2017-03-19	2017-03-18	1	71.2	18
two	2017-03-20	2017-03-19	1	57.6	0.4	7	112.4	1
two	2017-03-21	2017-03-20	0	21.4	0.2				1
two	2017-03-22	2017-03-21	1	7.6	0.6
two	2017-03-23	2017-03-22	1	9	2.2
two	2017-03-24	2017-03-23	1	8.8	4.2
two	2017-03-25	2017-03-24	1	8.4	1.8	4	8.8
two	2017-03-26	2017-03-25	0	6.2	0				5
two	2017-03-27	2017-03-26	0	2.2	0.2
two	2017-03-28	2017-03-27	0	0.6	0
two	2017-03-29	2017-03-28	0	43.4	0.2
two	2017-03-30	2017-03-29	0	43.2	0.2
two	2017-03-31	2017-03-30	1	-	42.8	1	42.8
two	2017-04-01	2017-03-31	0	-	0				1
